# Supplementary material for: Anti-Oxidant and Anti-Melanogenic Properties of Essential Oil from Peel of Pomelo cv. Guan Xi
Source: Molecules. 2019 Jan 10;24(2):242. doi: 10.3390/molecules24020242 (PMC6359654; doi:10.3390/molecules24020242)
Supplement: Supplementary File 1 [file molecules-24-00242-s001.zip]

Archive with 5 entries (4 files):
- n-paraffins (C7¿CC30) data by GC¿CMS analysis/RESULTS.CSV
- n-paraffins (C7¿CC30) data by GC¿CMS analysis/acqmeth.txt
- n-paraffins (C7¿CC30) data by GC¿CMS analysis/tmplibrp.pdf
- n-paraffins (C7¿CC30) data by GC¿CMS analysis/tmplibrp.txt
- n-paraffins (C7¿CC30) data by GC¿CMS analysis/
