# Supplementary material for: Anti-Oxidant and Anti-Melanogenic Properties of Essential Oil from Peel of Pomelo cv. Guan Xi
Source: Molecules. 2019 Jan 10;24(2):242. doi: 10.3390/molecules24020242 (PMC6359654; doi:10.3390/molecules24020242)
Supplement: Supplementary File 1 [file molecules-24-00242-s001.zip › n-paraffins (C7¿CC30) data by GC¿CMS analysis/RESULTS.CSV]

[contents]
count=2
Name=	C:\msdchem\1\data\20181218\HN-STA-1.D
1=	INT TIC: HN-STA-1.D\data.ms
2=	PBM ¶¥µã
[INT TIC: HN-STA-1.D\data.ms]
Time=	Tue Dec 18 10:24:58 2018
Header=	Peak	R.T.	First	Max	Last	PK TY	Height	Area	Pct Max	Pct Total
1=	1	4.118	231	275	567	BB	430132	22143294	44.54	2.432
2=	2	5.619	632	676	992	BB	481449	24088474	48.46	2.646
3=	3	7.146	1049	1083	1278	BV	551779	25488573	51.27	2.799
4=	4	8.622	1278	1477	1731	VV	630072	32270359	64.91	3.544
5=	5	10.022	1731	1850	2040	VV	768710	30841464	62.04	3.387
6=	6	11.345	2110	2203	2353	BV	959602	29808538	59.96	3.274
7=	7	12.208	2353	2433	2523	VV 4	41614	8488572	17.08	0.932
8=	8	12.597	2523	2537	2667	VV	1136574	31517518	63.40	3.461
9=	9	13.231	2667	2706	2767	VB	6235	872771	1.76	0.096
10=	10	13.869	2848	2876	3049	VV	1136752	31802568	63.97	3.493
11=	11	14.820	3089	3130	3175	PV	75106	4116800	8.28	0.452
12=	12	15.547	3261	3324	3553	BB 2	960274	31619361	63.60	3.473
13=	13	17.393	3724	3816	3884	BB 2	7707	612833	1.23	0.067
14=	14	17.745	3887	3910	4055	BV	792611	33013583	66.41	3.626
15=	15	18.463	4055	4102	4167	PB 2	36809	1635509	3.29	0.180
16=	16	20.524	4556	4652	4782	BB 4	684269	33473933	67.34	3.676
17=	17	23.361	5329	5409	5462	BV 4	18174	1050573	2.11	0.115
18=	18	23.888	5462	5549	5756	PB 2	632309	37181142	74.79	4.083
19=	19	27.843	6486	6604	6641	BV 3	697491	35102805	70.61	3.855
20=	20	28.020	6641	6651	6689	VV 3	16599	882880	1.78	0.097
21=	21	28.864	6806	6877	6891	BV 3	6367	331098	0.67	0.036
22=	22	29.010	6891	6915	6937	VV	24243	1043741	2.10	0.115
23=	23	29.566	6980	7064	7085	PV	68340	6999299	14.08	0.769
24=	24	29.777	7085	7120	7181	VV	60805	11607654	23.35	1.275
25=	25	30.042	7181	7191	7205	VV	44014	2224720	4.48	0.244
26=	26	30.322	7205	7265	7324	VV	1220435	44738387	89.99	4.913
27=	27	30.594	7324	7338	7367	VV 7	33468	2586460	5.20	0.284
28=	28	30.986	7367	7442	7511	VV 7	28564	7441492	14.97	0.817
29=	29	31.266	7511	7517	7537	VV 7	20591	1146109	2.31	0.126
30=	30	31.437	7537	7563	7615	VV 7	25531	2926849	5.89	0.321
31=	31	31.750	7615	7646	7667	VV 4	45724	2277812	4.58	0.250
32=	32	31.935	7667	7696	7763	VV	1515491	38043323	76.53	4.178
33=	33	32.359	7763	7809	7849	VV	13793	1476881	2.97	0.162
34=	34	33.197	7849	8032	8063	VV	1723922	37231449	74.89	4.089
35=	35	33.400	8063	8087	8106	VV	31749	2135313	4.30	0.235
36=	36	33.528	8106	8121	8143	VV 2	65193	2668689	5.37	0.293
37=	37	33.691	8143	8164	8212	VV 2	42883	3426422	6.89	0.376
38=	38	33.981	8212	8242	8255	VV 2	17719	1085800	2.18	0.119
39=	39	34.110	8255	8276	8299	VV 2	36651	1556936	3.13	0.171
40=	40	34.266	8299	8318	8342	VV	1597972	35884625	72.18	3.941
41=	41	34.419	8342	8358	8405	VV	13277	960142	1.93	0.105
42=	42	35.063	8515	8530	8600	PV 3	40193	1274682	2.56	0.140
43=	43	35.411	8600	8623	8657	PV	1406960	36113598	72.65	3.966
44=	44	35.685	8680	8696	8791	VV 5	128676	4543281	9.14	0.499
45=	45	36.209	8791	8836	8888	PV 3	36643	2133297	4.29	0.234
46=	46	36.630	8888	8948	8970	PV 2	1577587	38127718	76.70	4.187
47=	47	36.756	8970	8982	9034	VV 2	55556	2878668	5.79	0.316
48=	48	37.021	9034	9052	9069	VV 2	20882	906951	1.82	0.100
49=	49	37.147	9069	9086	9097	VV 2	14345	566528	1.14	0.062
50=	50	37.279	9097	9121	9131	VV 10	16900	808120	1.63	0.089
51=	51	37.504	9131	9181	9206	VV	2107385	49712254	100.00	5.460
52=	52	37.643	9206	9218	9243	VV 5	118945	3860231	7.77	0.424
53=	53	37.863	9243	9277	9310	VV 2	70677	5255795	10.57	0.577
54=	54	38.181	9310	9362	9409	VV	2185361	44724347	89.97	4.912
55=	55	38.671	9409	9492	9503	VV 6	92320	11294240	22.72	1.240
56=	56	38.757	9503	9516	9550	VV	2115346	40490909	81.45	4.447
57=	57	38.933	9550	9562	9583	VV	62799	4248730	8.55	0.467
58=	58	39.363	9583	9677	9692	VV	62922	13394798	26.94	1.471
59=	59	39.475	9692	9707	9730	VV	76412	5442132	10.95	0.598
60=	60	39.625	9730	9747	9770	VV	52862	4308897	8.67	0.473
61=	61	39.744	9770	9779	9842	VV	44084	6229986	12.53	0.684
62=	62	40.019	9842	9852	9909	VV	41581	3625362	7.29	0.398
63=	63	40.368	9909	9945	9982	VV	26447	1913443	3.85	0.210
64=	64	41.449	10166	10234	10303	BV	16213	1359535	2.73	0.149
65=	65	42.395	10473	10486	10539	VV	10446	635591	1.28	0.070
66=	66	42.771	10539	10586	10629	VV	11657	892542	1.80	0.098
67=	67	43.900	10833	10887	10938	PB	20674	1224900	2.46	0.135
68=	68	44.725	11084	11108	11167	VV	8990	751443	1.51	0.083
[PBM ¶¥µã]
Time=	Tue Dec 18 10:34:03 2018
Header=	PK	RT	Area Pct	Library/ID	Ref	CAS	Qual
1=	1	4.1176	2.6186	Nonane	12938	000111-84-2	94
2=	2	5.6208	2.8651	Decane	19649	000124-18-5	95
3=	3	7.1465	3.1601	Undecane	29357	001120-21-4	96
4=	4	8.6235	3.3765	Dodecane	39973	000112-40-3	97
5=	5	10.0217	3.5751	Tridecane	51394	000629-50-5	98
6=	6	11.3450	3.7204	Tetradecane	63625	000629-59-4	98
7=	7	12.2072	0.0534	2,6-Dihydroxyacetophenone, 2TMS derivative	155019	1000352-81-3	38
8=	8	12.5970	3.4460	Pentadecane	76609	000629-62-9	97
9=	9	13.8679	4.0208	Hexadecane	89842	000544-76-3	99
10=	10	14.8200	0.5015	Malonic acid, bis(2-trimethylsilylethyl ester	162858	090744-45-9	14
11=	11	15.5472	4.0747	Heptadecane	102598	000629-78-7	98
12=	12	17.7439	4.1392	Octadecane	115547	000593-45-3	98
13=	13	18.4637	0.1904	Oxalic acid, 2TMS derivative	97005	018294-04-7	22
14=	14	20.5254	4.2409	Nonadecane	128835	000629-92-5	98
15=	15	23.8880	4.6249	Eicosane	142238	000112-95-8	99
16=	16	27.8428	4.2508	Heneicosane	155888	000629-94-7	98
17=	17	29.5671	1.1747	cis-Vaccenic acid	142073	000506-17-2	99
18=	18	30.3206	4.6302	Docosane	169409	000629-97-0	98
19=	19	31.7489	0.1534	3-Isopropoxy-1,1,1,5,5,5-hexamethyl-3-(trimethylsiloxy)trisiloxane	208113	072182-11-7	30
20=	20	31.9363	4.6436	Tricosane	182654	000638-67-5	98
21=	21	33.1958	4.6064	Tetracosane	195673	000646-31-1	99
22=	22	33.4020	0.2495	9-Octadecenamide, (Z)-	141028	000301-02-0	94
23=	23	33.5294	0.3156	3-Isopropoxy-1,1,1,5,5,5-hexamethyl-3-(trimethylsiloxy)trisiloxane	208113	072182-11-7	38
24=	24	33.6906	0.3738	6-Octadecenoic acid	142075	1000336-66-8	91
25=	25	34.1105	0.1409	Benzo[3,4]cyclobuta[1,2]cyclooctene, 4b,5,6,7,8,9,10,10a-octahydro-	53117	056666-89-8	38
26=	26	34.2679	4.5291	Octadecane	115547	000593-45-3	96
27=	27	35.0626	0.1487	Piperidine, 1-(5-trifluoromethyl-2-pyridyl)-4-(1H-pyrrol-1-yl)-	154311	1000268-74-7	25
28=	28	35.4113	4.6493	Octadecane	115547	000593-45-3	96
29=	29	35.6849	0.5211	phenol, 2,6-dichloro-3-methyl-4-nitro-	84566	1000400-81-4	68
30=	30	36.2097	0.1981	3-Phenyl-4,5-dimethyl-2,1-oxaborolane	66780	1000062-26-1	43
31=	31	36.6296	4.8740	Octadecane	115547	000593-45-3	96
32=	32	36.7570	0.3159	9H-carbazole, 3-ethenyl-9-ethyl-	84521	1000400-80-8	35
33=	33	37.0194	0.0905	5-Hexenoic acid, 6-[p-chlorophenyl]-2,4-dioxo-, ethyl ester	139543	076781-59-4	51
34=	34	37.5030	6.2511	Tetracosane	195673	000646-31-1	97
35=	35	37.6417	0.3732	Pyrrolidine, 1-(9-borabicyclo[3.3.1]non-9-yl)-	56917	022516-41-2	35
36=	36	37.8629	0.3908	Phthalic acid, 2TMS derivative	168551	002078-22-0	47
37=	37	38.1815	5.2538	Nonadecane, 9-methyl-	142250	013287-24-6	95
38=	38	38.6688	0.8430	2-Ethylacridine	71643	055751-83-2	47
39=	39	38.7588	4.8399	Tricosane	182654	000638-67-5	97
40=	40	38.9312	0.2920	2-Ethylacridine	71643	055751-83-2	60
41=	41	39.3623	0.7550	Thymol, TBDMS derivative	124822	330455-64-6	46
42=	42	39.4748	0.3631	4-Dehydroxy-N-(4,5-methylenedioxy-2-nitrobenzylidene)tyramine	157264	1000111-66-9	43
43=	43	39.6247	0.1649	2-Ethylacridine	71643	055751-83-2	59
