# Supplementary material for: Anti-Oxidant and Anti-Melanogenic Properties of Essential Oil from Peel of Pomelo cv. Guan Xi
Source: Molecules. 2019 Jan 10;24(2):242. doi: 10.3390/molecules24020242 (PMC6359654; doi:10.3390/molecules24020242)
Supplement: Supplementary File 1 [file molecules-24-00242-s001.zip › n-paraffins (C7¿CC30) data by GC¿CMS analysis/acqmeth.txt]

                                                   ÒÇÆ÷¿ØÖÆ²ÎÊý£º   GCMSD
                                                   ---------------

   E:\METHOD\2017 MATHOD\20171205hn-1.M
      Tue Dec 18 10:24:57 2018

¿ØÖÆÐÅÏ¢
------- -----------

ÑùÆ·½øÑù¿Ú£ºGC
½øÑù·½Ê½£ºGC ALS
ÖÊÆ×ÒÇ£ºÒÑÆôÓÃ


 Ã»ÓÐÎª´Ë·½·¨·ÖÅäÑùÆ·×¼±¸·½·¨.

ÖùÏä
Æ½ºâÊ±¼ä                                     0.5 ·ÖÖÓ
×î¸ßÎÂ¶È                                     325 ¡æ
µÍËÙ·çÉÈ                                     ÒÑÆôÓÃ
ÖùÏä ³ÌÐò                                    ´ò¿ª
    45 ¡ãC ÓÃÓÚ 1 ·ÖÖÓ
    È»ºó 10 ¡ãC/min µ½ 165 ¡ãC ÓÃÓÚ 2 ·ÖÖÓ
    È»ºó 1.5 ¡ãC/min µ½ 180 ¡ãC ÓÃÓÚ 2 ·ÖÖÓ
    È»ºó 10 ¡ãC/min µ½ 250 ¡ãC ÓÃÓÚ 2 ·ÖÖÓ
    È»ºó 20 ¡ãC/min µ½ 300 ¡ãC ÓÃÓÚ 10 ·ÖÖÓ
ÔËÐÐÊ±¼ä                                     48.5 ·ÖÖÓ


Ç°½øÑùÆ÷
½øÑùÕë¹æ¸ñ                                   10 ¦ÌL
½øÑùÁ¿                                       0.2 ¦ÌL
½øÑùÖØ¸´                                     1
½øÑùÑÓ³Ù                                     0 Ãë
ÈÜ¼Á A ÇåÏ´£¨Ç°½øÑù£©                          0
ÈÜ¼Á A ÇåÏ´£¨ºó½øÑù£©                          0
ÈÜ¼Á A Ìå»ý                                  8 ¦ÌL
ÈÜ¼Á B ÇåÏ´£¨Ç°½øÑù£©                          0
ÈÜ¼Á B ÇåÏ´£¨ºó½øÑù£©                          0
ÈÜ¼Á B Ìå»ý                                  8 ¦ÌL
ÑùÆ·ÇåÏ´                                     6
ÑùÆ·ÇåÏ´Á¿                                   2 ¦ÌL
ÑùÆ·³éÎü                                     6
×¤ÁôÊ±¼ä£¨Ç°½øÑù£©                             0 ·ÖÖÓ
×¤ÁôÊ±¼ä£¨ºó½øÑù£©                             0 ·ÖÖÓ
ÈÜ¼ÁÇåÏ´³éÎüËÙ¶È                             300 ¦ÌL/min
ÈÜ¼ÁÇåÏ´ÅÅ·ÅËÙ¶È                             6000 ¦ÌL/min
ÑùÆ·ÇåÏ´³éÎüËÙ¶È                             300 ¦ÌL/min
ÑùÆ·ÇåÏ´ÅÅ·ÅËÙ¶È                             6000 ¦ÌL/min
½øÑùÅÅ·ÅËÙ¶È                                 6000 ¦ÌL/min
Õ³ÐÔÑÓ³Ù                                     7 Ãë
²ÉÑùÉî¶È                                     Î´ÆôÓÃ


ÑùÆ·ÖØµþ
Î´ÆôÓÃÑùÆ·ÖØµþ


Ç° SS ½øÑù¿Ú He
Ä£Ê½                                         ·ÖÁ÷
¼ÓÈÈÆ÷                                       ´ò¿ª    250 ¡ãC
Ñ¹Á¦                                         ´ò¿ª    7.3614 psi
×ÜÁ÷ËÙ                                       ´ò¿ª    54 mL/min
¸ôµæ´µÉ¨Á÷Á¿                                 ´ò¿ª    3 mL/min
ÔØÆø½ÚÊ¡                                     ´ò¿ª    20 mL/min ºó 2 ·ÖÖÓ
·ÖÁ÷±È                                       50 :1
·ÖÁ÷Á÷Á¿                                     50 mL/min


¸¨Öú¼ÓÈÈÇø 2 (MSD ´«ÊäÏß)
¼ÓÈÈÆ÷                                       ´ò¿ª
ÎÂ¶È ³ÌÐò                                    ´ò¿ª
    260 ¡ãC ÓÃÓÚ 0 ·ÖÖÓ
ÔËÐÐÊ±¼ä                                     48.5 ·ÖÖÓ


É«Æ×Öù #1
Agilent 19091S-433: 517.78346
HP-5MS  5% Phenyl Methyl Silox
325 ¡ãC: 30 m x 250 ¦Ìm x 0.25 ¦Ìm
½øÑù: Ç° SS ½øÑù¿Ú He
³öÑù: Õæ¿Õ

£¨³õÊ¼Öµ£©                                     45 ¡ãC
Ñ¹Á¦                                         7.3614 psi
Á÷ËÙ                                         1 mL/min
Æ½¾ùËÙÂÊ                                     36.354 cm/sec
ÖÍÁôÊ±¼ä                                     1.3754 ·ÖÖÓ
Á÷ËÙ ³ÌÐò                                    ´ò¿ª
    1 mL/min ÓÃÓÚ 0 ·ÖÖÓ
ÔËÐÐÊ±¼ä                                     48.5 ·ÖÖÓ


Ç°¼ì²âÆ÷ FID
¼ÓÈÈÆ÷                                       ¹Ø±Õ
ÇâÆøÁ÷Á¿                                     ¹Ø±Õ
¿ÕÆøÁ÷Á¿                                     ¹Ø±Õ
Î²´µÁ÷Á¿                                     ¹Ø±Õ
ºã¶¨ÖùÁ÷Á¿ + Î²´µÆøÁ÷Á¿                      ¹Ø±Õ
»ðÑæ                                         ¹Ø±Õ
µçÎ»¼Æ                                       ¹Ø±Õ

¸¨Öú EPC 1 N2
Ñ¹Á¦ ³ÌÐò                                    ¹Ø±Õ
    10 psi ÓÃÓÚ 0 ·ÖÖÓ
ÔËÐÐÊ±¼ä                                     48.5 ·ÖÖÓ

¸¨Öú EPC 2 N2
Ñ¹Á¦ ³ÌÐò                                    ¹Ø±Õ
    10 psi ÓÃÓÚ 0 ·ÖÖÓ
ÔËÐÐÊ±¼ä                                     48.5 ·ÖÖÓ

¸¨Öú EPC 3 N2
Ñ¹Á¦ ³ÌÐò                                    ¹Ø±Õ
    10 psi ÓÃÓÚ 0 ·ÖÖÓ
ÔËÐÐÊ±¼ä                                     48.5 ·ÖÖÓ


ÐÅºÅ
ÐÅºÅ #1: ²âÊÔÆ×Í¼                            ±£´æ ¹Ø±Õ
                                             50 Hz
ÐÅºÅ #2: ²âÊÔÆ×Í¼                            ±£´æ ¹Ø±Õ
                                             50 Hz
ÐÅºÅ #3: ²âÊÔÆ×Í¼                            ±£´æ ¹Ø±Õ
                                             50 Hz
ÐÅºÅ #4: ²âÊÔÆ×Í¼                            ±£´æ ¹Ø±Õ
                                             50 Hz

                                MS ²É¼¯²ÎÊý


Ò»°ãÐÅÏ¢
------- -----------

µ÷Ð³ÎÄ¼þ                 : atune.u
²É¼¯Ä£Ê½                 : È«É¨Ãè


MS ÐÅÏ¢
-- -----------

ÈÜ¼ÁÑÓ³Ù                 : 3.00 ·ÖÖÓ

EMV Ä£Ê½                 : ÔöÒæÒò×Ó
ÔöÒæÒò×Ó                 : 1.00
½á¹û EM µçÑ¹             : 2082

[È«É¨Ãè²ÎÊý]

µÍÖÊÁ¿Êý                 : 35.0
¸ßÖÊÁ¿Êý                 : 350.0
ãÐÖµ                     : 150
ÑùÆ·ºÅ                   : 2       A/D ÑùÆ·       4
»æÍ¼ 2 µÍÖÊÁ¿Êý          : 50.0
»æÍ¼ 2 ¸ßÖÊÁ¿Êý          : 550.0

[MS ÇøÓò]

Àë×ÓÔ´                   : 230 C   ×î´óÖµ 250 C
ËÄ¼«¸Ë                   : 150 C   ×î´óÖµ 200 C


                             MS ²É¼¯²ÎÊý½áÊø


                              SN µÄµ÷Ð³²ÎÊý: US73347485
                        -----------------------------

 ºÛÁ¿Àë×Ó¼ì²âÒÑ¹Ø±Õ¡£

 EMISSION    :      34.610
 ENERGY      :      69.922
 REPELLER    :      26.102
 IONFOCUS    :      90.157
 ENTRANCE_LE :      12.500
 EMVOLTS     :    1952.941
                               Actual EMV  :    2082.35
                               GAIN FACTOR :       1.00
 AMUGAIN     :    1420.000
 AMUOFFSET   :     123.688
 FILAMENT    :       1.000
 DCPOLARITY  :       0.000
 ENTLENSOFFS :      20.329
 MASSGAIN    :    -973.000   
 MASSOFFSET  :     -36.000   

                           µ÷Ð³²ÎÊýÄ©Î²
                      ------------------------------------


                                                       ÒÇÆ÷¿ØÖÆ²ÎÊýÄ©Î²
                                                       --------
