# Supplementary material for: Anti-Oxidant and Anti-Melanogenic Properties of Essential Oil from Peel of Pomelo cv. Guan Xi
Source: Molecules. 2019 Jan 10;24(2):242. doi: 10.3390/molecules24020242 (PMC6359654; doi:10.3390/molecules24020242)
Supplement: Supplementary File 1 [file molecules-24-00242-s001.zip › n-paraffins (C7¿CC30) data by GC¿CMS analysis/tmplibrp.txt]

                                        Æ×¿â¼ìË÷±¨¸æ

  Êý¾ÝÂ·¾¶  : C:\msdchem\1\data\20181218\
  Êý¾ÝÎÄ¼þ  : HN-STA-1.D                                          
  ²É¼¯      : 18 Dec 2018   9:36
  ²Ù×÷Õß    :  
  ÑùÆ·      :  
  ÆäËû      :  
  ALS ÑùÆ·Æ¿: 1   ÑùÆ·³Ë»ýÒò×Ó: 1

  ¼ìË÷¿â£º  C:\Database\NIST14.L              ×îÐ¡Æ¥Åä¶È£º  0

  Î´ÖªÆ×Í¼£º   ¶¥µã
  »ý·ÖÊÂ¼þ£º »¯Ñ§¹¤×÷Õ¾»ý·ÖÆ÷ - events.e

·å#    R.T.  Ãæ»ý%          Æ×¿â/ID                 ²Î±È#    CAS#      Æ¥Åä¶È
_____________________________________________________________________________
  1   4.118  2.62 C:\Database\NIST14.L
                 Nonane                              12938 000111-84-2 94
                 Nonane                              12937 000111-84-2 87
                 Nonane                              12939 000111-84-2 68
 
  2   5.621  2.87 C:\Database\NIST14.L
                 Decane                              19649 000124-18-5 95
                 Decane                              19650 000124-18-5 91
                 Decane                              19648 000124-18-5 87
 
  3   7.147  3.16 C:\Database\NIST14.L
                 Undecane                            29357 001120-21-4 96
                 Undecane                            29356 001120-21-4 96
                 Undecane                            29355 001120-21-4 91
 
  4   8.623  3.38 C:\Database\NIST14.L
                 Dodecane                            39973 000112-40-3 97
                 Dodecane                            39974 000112-40-3 96
                 Dodecane                            39972 000112-40-3 96
 
  5  10.022  3.58 C:\Database\NIST14.L
                 Tridecane                           51394 000629-50-5 98
                 Tridecane                           51393 000629-50-5 97
                 Tridecane                           51395 000629-50-5 97
 
  6  11.345  3.72 C:\Database\NIST14.L
                 Tetradecane                         63625 000629-59-4 98
                 Tetradecane                         63622 000629-59-4 98
                 Tetradecane                         63623 000629-59-4 96
 
  7  12.207  0.05 C:\Database\NIST14.L
                 2,6-Dihydroxyacetophenone, 2TMS de 155019 1000352-81-3 38
                 rivative
                 5-Methylsalicylic acid, 2TMS deriv 155018 1000153-59-4 32
                 ative
                 1-Pentene, 1,3-diphenyl-1-(trimeth 169273 138983-00-3 32
                 ylsilyloxy)-
 
  8  12.597  3.45 C:\Database\NIST14.L
                 Pentadecane                         76609 000629-62-9 97
                 Pentadecane                         76606 000629-62-9 95
                 Pentadecane                         76608 000629-62-9 94
 
  9  13.868  4.02 C:\Database\NIST14.L
                 Hexadecane                          89842 000544-76-3 99
                 Hexadecane                          89843 000544-76-3 95
                 Hexadecane                          89840 000544-76-3 95
 
 10  14.820  0.50 C:\Database\NIST14.L
                 Malonic acid, bis(2-trimethylsilyl 162858 090744-45-9 14
                 ethyl ester
                 3-Isopropoxy-1,1,1,5,5,5-hexamethy 208113 072182-11-7 12
                 l-3-(trimethylsiloxy)trisiloxane
                 Boric acid, 3TMS derivative        138625 004325-85-3 10
 
 11  15.547  4.07 C:\Database\NIST14.L
                 Heptadecane                        102598 000629-78-7 98
                 Heptadecane                        102599 000629-78-7 98
                 Heptadecane                        102600 000629-78-7 97
 
 12  17.744  4.14 C:\Database\NIST14.L
                 Octadecane                         115547 000593-45-3 98
                 Octadecane                         115544 000593-45-3 93
                 Hexadecane                          89844 000544-76-3 91
 
 13  18.464  0.19 C:\Database\NIST14.L
                 Oxalic acid, 2TMS derivative        97005 018294-04-7 22
                 2-Pentenoic acid, 2-[(trimethylsil 120478 055045-17-5 22
                 yl)oxy]-, trimethylsilyl ester
                 Pentasiloxane, 1,1,3,3,5,5,7,7,9,9 209739 000995-83-5 16
                 -decamethyl-
 
 14  20.525  4.24 C:\Database\NIST14.L
                 Nonadecane                         128835 000629-92-5 98
                 Nonadecane                         128834 000629-92-5 95
                 Heptadecane                        102599 000629-78-7 91
 
 15  23.888  4.62 C:\Database\NIST14.L
                 Eicosane                           142238 000112-95-8 99
                 Eicosane                           142239 000112-95-8 98
                 Heptadecane                        102598 000629-78-7 96
 
 16  27.843  4.25 C:\Database\NIST14.L
                 Heneicosane                        155888 000629-94-7 98
                 Heneicosane                        155886 000629-94-7 96
                 Octadecane                         115546 000593-45-3 95
 
 17  29.567  1.17 C:\Database\NIST14.L
                 cis-Vaccenic acid                  142073 000506-17-2 99
                 Oleic Acid                         142072 000112-80-1 99
                 9-Octadecenoic acid                142074 002027-47-6 98
 
 18  30.321  4.63 C:\Database\NIST14.L
                 Docosane                           169409 000629-97-0 98
                 Hexadecane, 2,6,10,14-tetramethyl- 142261 000638-36-8 98
                 Docosane                           169408 000629-97-0 94
 
 19  31.749  0.15 C:\Database\NIST14.L
                 3-Isopropoxy-1,1,1,5,5,5-hexamethy 208113 072182-11-7 30
                 l-3-(trimethylsiloxy)trisiloxane
                 Benzyloxyamine, 2TMS derivative    127249 079208-41-6 20
                 3-Phenylpyrrolidine                 22873 062624-46-8 15
 
 20  31.936  4.64 C:\Database\NIST14.L
                 Tricosane                          182654 000638-67-5 98
                 Hexadecane, 2,6,10,14-tetramethyl- 142261 000638-36-8 98
                 Octadecane                         115547 000593-45-3 96
 
 21  33.196  4.61 C:\Database\NIST14.L
                 Tetracosane                        195673 000646-31-1 99
                 Tetracosane                        195670 000646-31-1 99
                 Tetracosane                        195672 000646-31-1 99
 
 22  33.402  0.25 C:\Database\NIST14.L
                 9-Octadecenamide, (Z)-             141028 000301-02-0 94
                 9-Octadecenamide, (Z)-             141027 000301-02-0 86
                 Cyclopropaneoctanal, 2-octyl-      140252 056196-06-6 76
 
 23  33.529  0.32 C:\Database\NIST14.L
                 3-Isopropoxy-1,1,1,5,5,5-hexamethy 208113 072182-11-7 38
                 l-3-(trimethylsiloxy)trisiloxane
                 2-Amino-4-(4-nitrophenyl)thiazole   84656 002104-09-8 15
                 Hexahydropyridine, 1-methyl-4-[4-h  84391 094427-44-8 15
                 ydroxy-3-methoxyphenyl]-
 
 24  33.691  0.37 C:\Database\NIST14.L
                 6-Octadecenoic acid                142075 1000336-66-8 91
                 Oleic Acid                         142071 000112-80-1 55
                 cis-11-Hexadecenal                 100562 053939-28-9 50
 
 25  34.110  0.14 C:\Database\NIST14.L
                 Benzo[3,4]cyclobuta[1,2]cycloocten  53117 056666-89-8 38
                 e, 4b,5,6,7,8,9,10,10a-octahydro-
                 Indole, 3-methyl-                   14275 000083-34-1 30
                 1H-Indole, 6-methyl-                14293 003420-02-8 30
 
 26  34.268  4.53 C:\Database\NIST14.L
                 Octadecane                         115547 000593-45-3 96
                 Heptadecane                        102599 000629-78-7 95
                 Heptadecane, 3-methyl-             115552 006418-44-6 95
 
 27  35.063  0.15 C:\Database\NIST14.L
                 Piperidine, 1-(5-trifluoromethyl-2 154311 1000268-74-7 25
                 -pyridyl)-4-(1H-pyrrol-1-yl)-
                 Ambrox                              98677 100679-85-4 25
                 Trimethylsilyl-di(timethylsiloxy)- 140353 139347-50-5 25
                 silane
 
 28  35.411  4.65 C:\Database\NIST14.L
                 Octadecane                         115547 000593-45-3 96
                 Heptadecane                        102599 000629-78-7 95
                 Octacosane                         235614 000630-02-4 94
 
 29  35.685  0.52 C:\Database\NIST14.L
                 phenol, 2,6-dichloro-3-methyl-4-ni  84566 1000400-81-4 68
                 tro-
                 1,3,4-Oxadiazole-2-acetic acid, 5- 109130 1000338-39-3 22
                 (1,3-benzodioxol-5-yl)-
                 L-Rhamnose, (R,R,S,S)-, 4TMS deriv 256958 108392-01-4 22
                 ative
 
 30  36.210  0.20 C:\Database\NIST14.L
                 3-Phenyl-4,5-dimethyl-2,1-oxaborol  66780 1000062-26-1 43
                 ane
                 2(3H)-Thiazolethione, 4-methyl-     14107 005685-06-3 43
                 1H-Indole, 1-methyl-                14299 000603-76-9 43
 
 31  36.630  4.87 C:\Database\NIST14.L
                 Octadecane                         115547 000593-45-3 96
                 Heptadecane                        102599 000629-78-7 95
                 Nonadecane, 9-methyl-              142247 013287-24-6 95
 
 32  36.757  0.32 C:\Database\NIST14.L
                 9H-carbazole, 3-ethenyl-9-ethyl-    84521 1000400-80-8 35
                 benzenamine, N-[bis(2,4,6-trimethy 198391 1000398-20-2 30
                 lphenyl)boryl]-
                 4H-Pyrido[1,2-a]pyrimidine-3-carbo  84145 064399-29-7 25
                 xamide, 1,6,7,8-tetrahydro-1,6-dim
                 ethyl-4-oxo-
 
 33  37.019  0.09 C:\Database\NIST14.L
                 5-Hexenoic acid, 6-[p-chlorophenyl 139543 076781-59-4 51
                 ]-2,4-dioxo-, ethyl ester
                 Benzo[h]quinoline, 2,4-dimethyl-    71668 000605-67-4 48
                 2-(n-Propyl)oxybenzylidene acetoph 126759 1000395-75-6 42
                 enone
 
 34  37.503  6.25 C:\Database\NIST14.L
                 Tetracosane                        195673 000646-31-1 97
                 Heptadecane                        102599 000629-78-7 95
                 Octadecane                         115547 000593-45-3 95
 
 35  37.642  0.37 C:\Database\NIST14.L
                 Pyrrolidine, 1-(9-borabicyclo[3.3.  56917 022516-41-2 35
                 1]non-9-yl)-
                 1,3,4-Oxadiazole-2-acetic acid, 5- 109130 1000338-39-3 25
                 (1,3-benzodioxol-5-yl)-
                 2-Fluoro-6-trifluoromethylbenzamid 136981 1000358-11-1 25
                 e, N-pentyl-
 
 36  37.863  0.39 C:\Database\NIST14.L
                 Phthalic acid, 2TMS derivative     168551 002078-22-0 47
                 3-Phenylpyrrolidine                 22873 062624-46-8 15
                 2-Carboxycinnamic acid              57260 000612-40-8 15
 
 37  38.182  5.25 C:\Database\NIST14.L
                 Nonadecane, 9-methyl-              142250 013287-24-6 95
                 Octacosane                         235614 000630-02-4 95
                 Dotriacontane, 1-iodo-             272203 1000406-32-4 95
 
 38  38.669  0.84 C:\Database\NIST14.L
                 2-Ethylacridine                     71643 055751-83-2 47
                 2,4-Cyclohexadien-1-one, 3,5-bis(1  85540 054965-43-4 47
                 ,1-dimethylethyl)-4-hydroxy-
                 Benzo[h]quinoline, 2,4-dimethyl-    71668 000605-67-4 38
 
 39  38.759  4.84 C:\Database\NIST14.L
                 Tricosane                          182654 000638-67-5 97
                 Tetracosane                        195673 000646-31-1 97
                 Heptadecane                        102599 000629-78-7 96
 
 40  38.931  0.29 C:\Database\NIST14.L
                 2-Ethylacridine                     71643 055751-83-2 60
                 Thymol, TBDMS derivative           124822 330455-64-6 55
                 acetic acid, 2-[bis(methylthio)met 114619 1000401-44-4 46
                 hylene]-1-phenylhydrazide
 
 41  39.362  0.75 C:\Database\NIST14.L
                 Thymol, TBDMS derivative           124822 330455-64-6 46
                 N-Methyl-1-adamantaneacetamide      71587 031897-93-5 38
                 Benzo[h]quinoline, 2,4-dimethyl-    71668 000605-67-4 38
 
 42  39.475  0.36 C:\Database\NIST14.L
                 4-Dehydroxy-N-(4,5-methylenedioxy- 157264 1000111-66-9 43
                 2-nitrobenzylidene)tyramine
                 2-(n-Propyl)oxybenzylidene acetoph 126759 1000395-75-6 38
                 enone
                 2-(Acetoxymethyl)-3-(methoxycarbon 141906 093103-70-9 38
                 yl)biphenylene
 
 43  39.625  0.16 C:\Database\NIST14.L
                 2-Ethylacridine                     71643 055751-83-2 59
                 1,2-Benzisothiazol-3-amine, TBDMS  124363 1000332-57-2 50
                 derivative
                 1-(4-Chlorophenoxy)-1-(1H-imidazol 151396 1000408-59-9 47
                 -1-yl)-3,3-dimethylbutan-2-one
 
